# Supplementary material for: Characterization of the Differential Tolerance of Two Triticum durum Cultivars to Short-Term Cadmium-Induced Stress
Source: Plants (Basel). 2026 Jan 29;15(3):418. doi: 10.3390/plants15030418 (PMC12899852; doi:10.3390/plants15030418)
Supplement: Supplementary file 1 [file plants-15-00418-s001.zip]

Archive with 1 entries (1 files):
- plants-4097882-supplementary.pdf
